# Supplementary material for: The association between the sense of control and depression during the COVID-19 pandemic: a systematic review and meta-analysis
Source: Front Psychiatry. 2024 Feb 13;15:1323306. doi: 10.3389/fpsyt.2024.1323306 (PMC10897004; doi:10.3389/fpsyt.2024.1323306)
Supplement: Supplementary file 1 [file DataSheet_1.zip]

Archive with 6 entries (6 files):
- 1a_OverallAnalysisWithAndWithoutQuality.docx
- 1b_Model24WithAndWIthoutNest.docx
- 2_AnalysisControlModeRcode.docx
- 3_PandemicAnalysisRcode.docx
- FairToGood2_070323.sav
- SPSS_38rows_070323.sav
